# Supplementary material for: Moving Forward: Understanding Correlates of Physical Activity and Sedentary Behaviour during COVID-19 in Children and Adolescents—An Integrative Review and Socioecological Approach
Source: Int J Environ Res Public Health. 2022 Jan 18;19(3):1044. doi: 10.3390/ijerph19031044 (PMC8834078; doi:10.3390/ijerph19031044)
Supplement: Supplementary file 1 [file ijerph-19-01044-s001.zip]

Archive with 5 entries (3 files):
- ijerph-1532418-supplementary/
- ijerph-1532418-supplementary/Supplementary Material/
- ijerph-1532418-supplementary/Supplementary Material/Supplementary File S1.pdf
- ijerph-1532418-supplementary/Supplementary Material/Supplementary Table S1.pdf
- ijerph-1532418-supplementary/Supplementary Material/Supplementary Tables S2 and S3.pdf
